# Supplementary material for: Improving Na2Ti3O7 Anode Performance in Sodium-Ion Batteries via a Al Doping
Source: Nanomaterials (Basel). 2025 Jun 8;15(12):885. doi: 10.3390/nano15120885 (PMC12195616; doi:10.3390/nano15120885)
Supplement: Supplementary file 1 [file nanomaterials-15-00885-s001.zip]

Archive with 1 entries (1 files):
- nanomaterials-3640103-supplementary.pdf
